# Supplementary material for: Potential Health Effects of Heavy Metals and Carcinogenic Health Risk Estimation of Pb and Cd Contaminated Eggs from a Closed Gold Mine Area in Northern Thailand
Source: Foods. 2022 Sep 9;11(18):2791. doi: 10.3390/foods11182791 (PMC9498197; doi:10.3390/foods11182791)
Supplement: Supplementary file 1 [file foods-11-02791-s001.zip]

Archive with 1 entries (1 files):
- foods-1907686-supplementary.pdf
